# Supplementary material for: Large-Scale Purification and Characterization of Recombinant Receptor-Binding Domain (RBD) of SARS-CoV-2 Spike Protein Expressed in Yeast
Source: Vaccines (Basel). 2023 Oct 16;11(10):1602. doi: 10.3390/vaccines11101602 (PMC10610970; doi:10.3390/vaccines11101602)
Supplement: Supplementary file 1 [file vaccines-11-01602-s001.zip]

Archive with 1 entries (1 files):
- vaccines-2552574-supplementary.pdf
